# Supplementary material for: Parental Death and Psychiatric Disorders Among Individuals with and Without Experience of Out-of-Home Care: A Swedish Nationwide Cohort Study
Source: Int J Environ Res Public Health. 2026 May 30;23(6):732. doi: 10.3390/ijerph23060732 (PMC13299293; doi:10.3390/ijerph23060732)
Supplement: Supplementary file 1 [file ijerph-23-00732-s001.zip]

Archive with 1 entries (1 files):
- ijerph-4298494-supplementary.pdf
